# Supplementary material for: Prognostic features of endometrial cancer metastasis to the central nervous system
Source: PLoS One. 2022 Aug 26;17(8):e0268794. doi: 10.1371/journal.pone.0268794 (PMC9417007; doi:10.1371/journal.pone.0268794)
Supplement: S1 Data — (XLSX) [file pone.0268794.s001.xlsx]

## Sheet: Sheet1
Study ID	age @ dx	Race: 1=white, 2=black , 3= hispanic, 4=asian , 5= other	BMI	Hypertension: 1=yes , 2=no	Diabetes 1=yes, 2=no	Cardiac disease 1=yes, 2=no	Hyperlipidemia 1=yes, 2=no	Method of diagnosis: 1= endometrial or other biopsy, 2=dilation and curettage, 3= surgical procedure, 4= unknown	Initial therapy 1= surgery, 2=chemotherapy, 3= unknown	Surgery performed 1= yes, 2=no	Type of hysterecomy: 1= robotic, 2= open, 3=NA, 4=unk	Pelvic lymphadenectomy : 0=no, 1= yes, 2= unknown, 3=NA	Para-aortic lymphadenectomy : 0=no, 1= yes, 2= unknown, 3=NA	Initial Stage at time of Presentation	Stage, 0= unknown, 1=I, 2=II, 3=III, 4=IV	Initial Histology; 0=endometrioid; 1=serous	Grade 1,2,3, 0=unknown	Endometrioid features 0=no, 1=yes, 2=unknown	Clear cell features 0=no, 1=yes, 2=unknown	Serous features 0=no, 1=yes, 2=unknown	Mixed histology 0=no, 1=yes, 2=unknown	primary tumor size : Average diameter (cm)	Depth of tumor invasion: 0= unknown, 1=<50%, 2= >50%	Presence of LVSI: 0=no, 1=yes, 2=unknown	Adnexal involvement: : 0=no, 1=yes, 2=unknown	Serosal involvement: 0=no, 1=yes, 2=2mmfrom serosa, 3=unknown	Lymph node status: 0= neg 1= positive pelvic, 2=positive paraaortic 3= positive both 4=not assessed	Adjuvant therapy 0=none, 1= chemotherapy, 2= radiation therapy, 3=chemotherapy and radiation therapy , 4=NA, 5=chemotherapy as only therapy	Recurrence-free interval ( primary treatment completion to recurrence No. Months)	Site of first recurrence 1=bone	Site of first recurrence 1=lung	Site of first recurrence 1=CNS	Treatment for first recurrence 1= XBRT 2= HDR brachy 3= chemotherapy 4=surgery 5= XBRT and chemotherapy 6- none 7- brain met as first recurrence	Time between primary treatment completion and CNS met diagnosis ( No Months)	age @ dx	Age Dx brain metastasis	Other sites of disease outside CNS at time of diagnosis? 0= no 1=yes	Number of additional sites of metastasis at time of CNS diagnosis , diffuse 5	Lymph Node metastasis at time of CNS met dx 0= no , 1= yes	Lung Metastasis at time of CNS metastasis diagnosis 0=no 1=yes	Liver Metastasis at time of CNS metastasis diagnosis 0=no 1=yes	Bone metastasis at time of CNS metastasis dx 0=no 1=yes	Presenting symptom of CNS metastasis : Headache/dizziness 0-no , 1=yes	Presenting symptom of CNS metastasis : Altered mental status 0-no , 1=yes	Presenting symptom of CNS metastasis : Nausea/vomiting : s 0-no , 1=yes	Presenting symptom of CNS metastasis : Weakness/Numbness 0-no , 1=yes	Presenting symptom of CNS metastasis : Loss of coordinatio/ataxia/tremors/unsteady gait : 0-no , 1=yes	Presenting symptom of CNS metastasis : dysphagia: 0-no , 1=yes	Modality of diagnosis 0=unknown 1= MRI 2= CT 3=both
1	37	3	27.7	1	0	0	0	2	2	1	2	1	0	IVB	4	0	3	1	0	0	0	4.9	2	1	1	2	1	1	0	1	1	1	1	0	37	38	1	3	1	1	1	1	1	0	1	0	0	0	2
2	50	1	23	0	0	0	0	1	1	1	2	1	1	IIIC2	3	0	3	1	0	0	0	5.5	2	0	0	0	3	2	1	0	1	0	3	23	50	52	1	1	0	1	0	0	1	1	0	0	0	0	3
3	54	1	27.6	0	0	0	0	4	1	1	2	0	0	IIIC2	3	0	3	1	0	0	0		0	2	0	1		1	12	0	0	0	2	137	54	66	0	0	0	0	0	0	1	0	0	1	1	0	1
4	55	1	27.5	0	0	0	0	4	1	1	1	1	1	IB	4	1	3	0	0	1	0	8	2	0	0	1	0	1	12	0	0	1	4	12	55	56	0	0	0	0	0	0	1	1	0	0	1	0	3
5	56	1	45.4	1	0	0	0	2	1	1	2	1	1	IIIC2	3	0	3	1	1	0	1	3.8	1	1	0	0	3	3	24	0	0	0	3	34	56	59	1	1	1	0	0	0	1	0	0	1	0	0	3
6	58	1	32	0	0	0	0	1	2	2	3	3	3	IVB	4	0	3	1	0	0	0		0	2	2	3		5	4	0	0	0	3	9	58	59	1	1	1	0	0	0	1	0	0	1	0	0	2
7	64	1	20	0	0	0	1	1	1	1	2	1	1	IIIC1	3	0	3	1	1	1	1	5	2	1	0	0	1	3	11	0	0	0	3	20	64	65	1	1	0	1	0	0	0	0	0	0	1	0	2
8	64	3	25	1	0	0	1	4	1	1	2	1	1	IIIC2	3	0	3	1	0	1	1		1	1	0	0	2	1	0	1	0	0	1	4	64	64	1	1	0	0	0	1	0	0	0	0	0	0	2
9	68	1	26	1	0	1	0	1	2	2	3	3	3	IVB	4	0	1	1	0	0	0		0	2	2	3	4	5	0	1	1	1	6	1	68	69	1	3	1	1	0	1	0	0	0	0	1	0	1
10	68	1	30	1	0	1	1	2	1	1	1	1	0	IVB	1	0	3	1	0	0	0	6.8	2	1	0	0	4	2	69	0	0	1	7	67	68	74	0	1	1	0	0	0	0	0	0	0	1	0	1
11	40	1	29.2	1	0	1	0	1	1	1	2	1	1	IIIC1	3	0	3	1	0	0	0	8.5	1	1	0	0	1	3	0	0	0	1	7	0	40	40	0	1		0	0	0	1	0	1	0	0	0	1
12	59	5		1	1	0	0	1	1	1	2	1	1	IIIA	3	1	3	1	0	1	1	1.6	1	0	0	0	0	3	22	0	0	1	3	22	59	63	1	0	1	0	0	0	0	0	0	0	0	1	1
13	49	3		0	1	0	0	1	1	1	1	0	0	II	2	0	3	1	0	0	0	2.3	0	1	0	0	0	2	39	0	1	0	3	47	49	53	0			0	0	0	0	0	0	0	0	0	1
14	62	5	35.7	1	0	0	0	1	1	1	3	1	1	IIIC	3	1	3	0	0	1	0		0	2	2	3	3	3	10	0	1	0	3	15	62	63	1	5	1	1	1	0	0	0	1	0	0	0	2
15	59	5	24.8	0	0	0	1	1	1	1	2	1	1	IIIC	3	0	3	1	0	0	1	3.5	2	0	1	1	2	1	0	0	1	1	5	20	59	60	1	4	1	1	1	0	0	0	1	0	0	0	1
16	63	4	20.8	0	0	0	0	3	2	1	2	0	0	IVB	4	1	3	0	0	1	0		0	0	0	0	2	1	65	0	0	1	4	69	63	71	0			0	0	0	0	0	0	0	0	1	1
17	60	5	32	0	0	0	0	1	2	2	3	3	3	IVB	4	0	3	1	0	0	0		0	2	2	3	2	4	0	0	0	0	7	0	60	61	1		1	0	0	0	0	0	0	1	0	0	1
18	61	2		0	1	0	0	1	3	2	3	3	3	IVB	4	0	3	1	0	0	0		0	2	2	3	3	4	0	0	0	0	6	0	61	61	1	5	1	0	0	0	0	0	0	0	0	0	0
19	53	5	38.7	0	0	0	0	1	2	1	2	0	0	IVB	4	1	3	0	0	1	0	2.7	0	0	1	0	3	1	19	0	0	0	5	20	53	55	1	1	1	0	0	0	1	0	0	0	0	0	2
20	59	3	28.5	1	0	0	1	1	2	1	2	1	1	IIIC2	3	0	2	1	0	0	0	4.2	1	0	0	0	2	3	0	0	0	0	6	27	59	59	1	1	1	0	1	0	1	0	0	0	0	0	1
21	52	1	24.9	1	0	0	0	1	3	2	3	3	3	IVB	0	0	2	1	0	0	0	6.8	0	2	2	3	2	2	0	0	0	0	4	0	52	52	0	0	0	0	0	0	0	0	0	0	0	0	2
22	49	5	28.4	0	0	0	0	1	2	2	3	3	3	IVB	4	2	1	2	2	2	2	3.1	0	2	2	3	2	1	0	0	0	0	7	4	49	49	1	1	1	0	0	0	0	1	0	0	0	0	1
[truncated: 21 more columns]
