# Supplementary material for: Prognostic features of endometrial cancer metastasis to the central nervous system
Source: PLoS One. 2022 Aug 26;17(8):e0268794. doi: 10.1371/journal.pone.0268794 (PMC9417007; doi:10.1371/journal.pone.0268794)
Supplement: S2 Data — (XLSX) [file pone.0268794.s002.xlsx]

## Sheet: Sheet1
De-Identified ID#	Race/Ethnicity 0=White; 1=Black; 2=Hispanic; 3=Asian; 4=Other; 5=Unknown	Non-Hispanic = 0; Hispanic = 1; Unknown = 2	Age at Dx	Initial histology? 0=endometrioid 1=serous 2=carcinosarcoma 3=sarcoma 4=mixed 5=atypical complex hyperplasia (EIN); 6=clear cell; 7=N/A; 8=benign endometrium	Initial grade? 0=N/A	BMI at baseline (kg/m2)	Final histology 0=endometrioid adenocarcinoma; 1=serous; 2=carcinosarcoma; 3=leiomyosarcoma; 4=clear cell carcinoma; 5=mixed-clear cell & endometrioid; 6=mixed-clear cell, serous & endometrioid; 7=mixed-serous & endometrioid; 8=mixed-endometrioid & mucinous; 9=mixed-clear cell & serous	Final grade 0=N/A	Tumor size (cm) 0=no comment on report; 50=N/A	LVSI? 0=yes; 1=no; 2=not reported; 3=N/A	Size of omental metastases (cm)? 0=N/A	MMR immuno on biopsy site? 0=yes; 1=no; 2= N/A	Final stage	Adjuvant therapy? 0=yes; 1=no	Type of adjuvant therapy? 0=N/A; 1=radiation; 2=chemo; 3=radiation + chemo; 4=patient declined adjuvant treatment; 5=anti-hormonal therapy	Recurrence? 0=yes; 1=no; 2=partial response	OS	Deceased 0=yes; 1=no/unk
1	0	0	63	4	3	21.49	0	2	4.1	2	0.6	2	IIIA	0	2	1	3.76667	1
2	0	0	61	5	0	28.91	0	1	2	1	0	2	IA	1	0	1	28.5667	1
3	0	2	61	0	1	45.84	0	1	2	1	0	2	IA	1	0	1	43.8	1
4	0	0	60	0	1	22.43	0	1	6	1	0	2	IA	1	0	1	21.1333	1
5	0	1	56	0	3	27.34	0	3	4.1	1	0	2	IB	0	1	1	41	1
6	0	1	60	0	1	36.25	0	1	3.2	1	0	2	IB	1	0	1	28.9667	0
7	0	2	54	0	1	38.99	0	2	0	1	0	2	II	0	1	1	38.6333	1
8	0	2	65	0	2	32.11	0	2	2.5	1	0	2	IA	0	1	1	41.0333	0
9	0	0	55	1	3	32.32	1	3	4.4	0	0	2	IIIC2	0	2	1	42.4	1
10	0	2	55	0	1	33.16	0	1	6	1	0	2	IA	1	0	1	35.3333	1
11	0	0	88	0	1	17.04	0	2	2.5	0	0	2	IB	0	1	1	10.5	1
16	0	0	52	0	2	46.67	0	2	2.2	1	0	2	II	0	1	1	15.8	1
18	0	0	53	0	1	22.19	0	1	3	1	0	2	IA	1	0	1	41.6	1
19	0	2	26	5	0	47.9	0	1	2	1	0	2	IA	1	0	1	19.4	1
20	0	2	63	0	1	59.58	0	2	2.6	1	0	2	IA	1	0	1	41.3667	1
21	0	0	80	0	1	39.69	0	1	3	1	0	2	IB	0	0	1	40.6	1
22	0	0	66	0	2	37.64	0	2	3.6	0	0	2	IB	0	1	1	17.2333	1
23	0	2	61	0	2	36.91	0	2	2.2	1	0	2	IA	1	0	1	32.7333	1
24	0	1	54	5	0	45.09	0	1	9.5	1	0	2	IA	1	0	1	35.5333	1
25	0	0	71	0	3	32.54	0	2	5.5	0	0	2	IB	0	1	1	37.5	1
26	0	0	63	5	0	55.96	0	1	5	1	0	2	IA	1	0	1	4	1
27	0	1	59	0	2	19.2	0	1	0.6	1	0	2	IA	1	0	1	36.0667	1
28	0	0	66	0	1	44.26	0	1	2.3	1	0	2	IA	1	0	1	28.3667	1
30		0	70	0	1	39.8	2	3	3.7	0	0	2	IB	0	3	1	36.8667
31	0	0	60	5	0	41.27	0	2	0.8	1	0	2	IA	1	0	1	36.6	1
33	0	2	64	0	1	46.49	0	1	0.2	1	0	2	IA	1	0	1	31.3	1
34	0	0	71	0	2	26.99	0	1	1.1	0	0	2	IA	1	0	1	32.3333	1
35	0	1	63	0	2	27.3	0	2	2	1	0	2	II	0	1	1	38.1333	1
36	1	0	60	0	1	28.79	0	2	5	0	0	2	IIIC2	0	3	1	34.1	1
37	2	1	60	5	0	40.46	0	1	6	1	0	2	IA	1	0	1	37.5667	1
38	0	0	64	6	3	28.61	4	3	4.5	0	0	2	IA	0	3	1	16.4	1
39	0	0	59	0	3	31.48	4	3	1.4	1	0	2	IIIA	0	2	1	38.4333	1
40	2	2	40	0	1	28.47	0	1	2	1	0	2	IA	1	0	1	3.26667	1
41	1	0	60	0	2	56.8	0	1	5.5	1	0	2	IA	1	0	1	20.0333	1
42	2	1	62	0	1	35.07	0	1	0	1	0	2	IA	1	0	1	7.43333	1
43	0	2	63	1	3	27.53	1	3	2.5	1	0	2	IA	0	3	1	1.76667	1
44	0	0	77	0	1	29.39	0	1	0	1	0	2	IA	1	0	1	37.9	1
45	0	0	64	0	1	23.58	0	2	0.6	1	0	2	IA	1	0	1	34.5667	1
49	0	0	74	1	3	31.58	5	3	5	0	0	2	IB	0	5	1	34.5667	1
51	2	1	54	0	1	36.44	0	1	1	1	0	2	IA	1	0	1	32.4667	1
53	1	2	69	0	2	38.05	0	2	2.7	1	0	2	IA	1	0	1	40.0333	1
55	0	0	81	0	2	37.61	0	2	6	0	0	2	II	1	4	1	22.4	1
56	0	0	82	0	3	28.25	2	3	3.4	0	0	2	IB	1	4	1	4.76667	1
59	0	0	67	8	0	32.85	4	3	6.3	0	1.3	1	IVA	0	3	1	2.13333	1
62	0	0	54	0	1	42.48	0	1	0	1	0	2	IA	1	0	1	35.7667	1
65	0	0	30	5	0	57.99	0	1	0.8	1	0	2	IA	1	0	1	3.93333	1
67	0	0	38	1	3	23.19	7	3	2.5	0	0	2	IIIC1	0	3	0	28.9333	1
71	0	0	39	5	0	48.98	0	1	0	1	0	2	IA	1	0	1	29.0333	1
73	0	0	60	0	1	37.42	0	1	0	1	0	2	IA	1	0	1	0.8	1
74	0	0	47	0	1	22.42	0	2	3.5	1	3	1	IVB	0	3	1	32.6667	1
75	2	1	35	0	1	34.7	0	2	8.5	1	0	2	IA	1	0	1	30.3667	1
79	0	0	57	5	0	48.65	0	1	1	1	0	2	IA	1	0	1	30.8	1
80	0	0	65	1	3	57.1	1	3	5	1	0	2	II	0	2	0	31.3667	1
82	0	0	47	0	2	40.32	0	2	6.5	1	0	2	IIIA	0	2	0	23.2333	1
83	1	0	23	0	1	31.47	0	1	0.7	1	0	2	IA	1	0	1	27.1	1
87	0	0	59	0	1	25.15	0	2	2.5	0	0	2	II	0	1	1	17.8667	1
88	1	2	71	1	3	27.5	1	3	2.5	1	0	2	IA	0	2	1	6.5	1
91	0	0	75	0	1	32.33	0	1	2	0	0	2	IA	1	0	1	33.0333	1
93	0	0	63	0	1	39.91	0	2	8.5	0	0	2	IVB	0	2	1	33.3667	1
94	0	0	49	7	3	41.7	0	3	10	0	0	1	IIIB	0	3	1	20.5333	1
95	0	1	37	5	2	40.67	0	1	0	1	0	2	IA	1	0	1	24.7333	1
96	1	0	62	1	3	46.16	1	3	6	0	0	2	IIIB	1	4	0	24.5333	1
100	0	0	61	0	1	43.06	0	1	5.5	0	0	2	IIIC1	0	3	1	1.06667	1
102	0	0	50	4	3	38.13	5	3	1.9	0	0	2	IVB	0	2	0	1.63333	0
107	0	0	73	0	2	38.7	0	2	2.6	1	0	2	IA	1	0	0	31.2333	1
108	0	0	58	4	3	23.85	1	3	0.7	1	0	2	IA	0	3	1	26.3333	1
109	0	0	52	4	3	21.76	7	3	2.7	1	0	2	IB	0	3	1	14.0667	1
110	0	0	47	0	1	31.64	0	1	1.4	1	0	2	IA	1	0	1	25.5667	1
112	0	0	67	0	2	35.56	0	2	6.5	0	0	2	IIIC2	0	3	1	10.1667	1
114	0	0	40	0	1	30.35	0	3	8.5	0	0	2	IIIC2	0	3	0	24.6	1
116	0	0	56	5	0	22.1	0	1	0	1	0	2	IA	1	0	1	21.3333	1
118	0	0	57	0	2	33.24	0	2	4	1	0	2	IA	1	0	1	10.8333	1
121	0	0	84	0	1	33.92	0	2	6.5	1	0	2	II	0	1	1	4.96667	1
122	0	0	60	0	1	34.68	5	3	1.5	1	0	2	IA	0	3	1	29.1667	1
124	4	0	62	0	1	29.49	0	1	1.2	1	0	2	IA	1	0	1	32.2	1
126	0	0	54	0	2	36.44	0	2	9	0	0	2	IIIC2	0	3	1	27.6	1
127	0	1	30	0	2	24.79	0	1	1.3	1	0	2	IA	1	0	1	30.1333	1
128	0	0	67	0	1	37.52	0	1	6.5	1	0	2	IA	1	0	1	26.1	1
129	0	0	47	0	1	57.66	0	2	6.5	1	0	2	IA	1	0	1	26.7667	1
131	0	0	58	0	1	23.74	0	1	0.8	1	0	2	IA	1	0	1	22.1333	1
139	0	0	52	0	1	45.47	0	1	3	1	0	2	IA	1	0	1	0.5	1
140	4	0	65	1	3	26.72	1	3	1.4	1	0	2	IA	1	0	1	23.2	1
147	0	1	64	0	1	36.15	0	1	4.6	0	0	2	IA	1	0	1	11.2667	1
148	0	0	66	0	1	36.53	0	1	6.2	1	0	2	IA	1	0	1	21.2333	1
149	0	0	46	0	1	50.91	0	2	3.1	1	0	2	IA	1	0	1	0.5	1
150	0	0	60	0	1	38.26	0	1	3	0	0	2	IA	1	0	1	22.9	1
151	0	0	50	7	2	33.8	0	2	1.9	1	0	2	IA	1	0	1	23.6	1
152	0	0	72	0	1	36.87	0	3	2.5	0	0	2	IB	0	1	1	16.5667	1
153	0	0	64	0	2	32.33	0	3	4.5	1	0	2	IA	0	2	0	22.4667	1
154	0	0	67	0	1	37.35	0	1	2	1	0	2	IA	1	0	1	4.13333	1
155	3	0	54	1	3	24.65	6	3	5	0	0	2	IB	0	3	1	23.5667	1
156	0	0	80	0	1	30.8	0	2	4	2	0	2	IB	1	0	1	27.4	1
157	5	2	83	1	3	26.88	1	3	1.2	1	0	2	IA	0	2	1	27.7333	1
158	1	0	57	0	0	44.95	0	2	3.2	1	0	2	IA	1	0	1	25.6333	1
161	0	0	56	0	1	40.77	0	2	3.5	1	0	2	IA	1	0	1	9.56667	1
163	1	0	67	0	1	38.3	0	2	7.3	0	0	2	IA	1	4	1	22.1333	1
165	0	0	68	0	0	30.67	0	1	2.4	0	0	2	IB	0	1	1	23.8667	1
166	1	2	41	0	1	48.81	0	1	4	1	0	2	IA	1	0	1	24	1
168	0	0	54	0	0	25.54	0	2	2.2	1	0	2	IA	1	0	1	25.2333	1
169	0	0	68	0	3	25.04	0	2	4.5	0	0	2	IIIC1	0	3	1	11.2333	1
170	0	2	44	0	1	43.67	0	1	4	1	0	2	IA	1	0	1	23.3667	1
171	5	2	48	0	1	46.11	0	1	1	1	0	2	IA	1	0	1	24.0333	1
172	0	2	39	1	3	22.94	7	3	4.5	0	0	2	IA	0	2	1	25.2667	1
173	0	0	75	0	1	33.74	0	1	4	1	0	2	IA	1	0	1	7.5	1
174	0	0	75	0	1	28.07	0	2	2.7	0	0	2	IB	0	1	1	26.1	1
175	0	2	61	1	3	38.97	6	3	3	1	0	2	IIIC1	0	2	1	24.2667	1
176	0	0	61	0	2	54.74	0	1	2.5	1	0	2	IA	1	0	1	10.6667	1
177	0	0	63	0	1	21.89	0	2	0.9	1	0	2	IA	1	0	1	23.9333	1
178	0	1	79	2	3	30.04	0	3	7.3	0	0	2	II	0	3	1	9.66667	1
179	0	0	54	5	0	33.75	0	1	0.8	1	0	2	IA	1	0	1	20.3	1
180	0	1	39	0	1	37.13	0	1	6.5	1	0	2	IA	1	0	1	3.76667	1
181	0	0	75	0	3	41.66	0	3	3.2	0	0	2	IIIC1	0	3	1	23.4333	1
185	3	0	79	4	3	25.32	4	3	5	1	0	2	IIIA	1	4	1	23.0333	1
186	0	0	65	0	1	40.26	0	1	5	1	0	2	IA	1	0	1	25.0667	1
187	0	0	63	0	1	16.99	0	1	2	1	0	2	IA	1	0	1	23.8667	1
188	0	0	70	1	3	43.18	1	3	0.7	1	0	2	IVB	0	2	0	25.2667	1
189	0	1	31	0	2	33.1	5	3	7.9	1	0	2	IB	0	1	1	23.6	1
193	0	0	70	0	1	29.62	0	1	0.4	1	0	2	IA	1	0	1	16.9333	1
194	0	0	70	0	3	45.91	0	3	6	1	0	2	IB	0	3	1	16.1	1
197	0	0	52	0	2	26.84	0	2	1.5	1	0	2	IA	1	0	1	17.6	1
200	0	0	60	2	3	38.26	2	3	2	1	0	2	II	0	3	1	15.8333	1
201	0	0	54	0	1	42.31	0	2	3.5	0	0	2	IA	1	4	1	24.5	1
202	0	0	54	5	0	37.29	0	1	0	1	0	2	IA	1	0	1	22	1
206	0	1	48	6	3	24.92	4	3	0.9	1	0	2	IA	0	3	1	6.63333	1
207	0	0	65	0	1	32.17	0	2	4.7	1	0	2	IA	1	0	1	24.3	1
209	1	0	65	0	3	46.84	1	3	3.6	1	0	2	IA	0	2	1	23.6	1
213	0	0	50	0	2	48.14	0	2	<0.1	0	0	2	IA	1	0	1	21.8667	1
215	0	0	68	1	3	22.65	7	3	4.5	0	0	2	IIIC1	0	3	1	24.6333	1
216	0	0	55	0	2	25.35	0	1	4	1	0	2	IA	1	0	1	18.9667	1
217	0	2	79	0	3	26.14	0	3	1.8	1	0	2	IA	1	0	0	9.93333	1
218	1	0	53	0	2	23.96	0	2	5.4	1	0	2	IIIA	0	1	1	21.9333	1
219	0	0	66	5	0	47.33	0	1	1.5	1	0	2	IA	1	0	1	22.8333	1
222	0	1	59	0	1	37.1	5	3	5.5	0	0	2	IIIA	0	2	1	23.3	1
223	0	0	65	0	3	38.05	0	2	1.5	1	0	2	IB	0	1	1	21.2	1
225	0	0	59	0	1	31.06	0	1	1.5	1	0	2	IA	1	0	1	14.2667	1
227	0	0	59	0	2	53.67	0	2	10	0	0	2	IB	0	1	1	23.2	1
228	0	0	64	0	3	26.44	0	2	2	1	0	2	IB	0	2	1	18.2333	1
229	1	2	65	0	1	35.96	0	2	2.7	1	0	2	IA	1	0	1	8	1
230	0	0	70	0	2	23.32	0	2	3.1	1	0	2	IA	1	0	1	23.1	1
231	0	0	72	0	2	32.18	0	2	1.5	1	0	2	IB	0	1	1	11	1
232	0	0	68	1	3	34.52	4	3	1.5	1	0	2	IIIA	0	3	1	23.3667	1
233	0	0	60	0	1	45.96	0	2	3.3	1	0	2	IA	1	0	1	22.8667	1
234	0	0	55	5	0	51.1	0	1	4	1	0	2	IA	1	0	1	15.9333	1
235	4	1	33	0	2	39.34	0	1	4	1	0	2	II	0	3	1	22	1
236	1	2	58	1	3	31.05	0	2	1	1	0	2	IA	1	0	1	20.4667	1
237	0	0	79	1	3	32.75	0	2	0.9	1	0	2	IA	1	0	1	22.5667	1
238	0	0	77	1	3	27.25	0	3	6.5	0	0	2	IA	0	3	0	17.7	1
239	0	2	54	0	1	54.36	1	2	4.5	0	0	2	IA	0	3	1	14.9667	1
240	0	0	62	1	3	24.73	0	3	5.3	0	0	2	IVB	0	3	0	18.6	1
241	0	0	74	0	2	39.34	0	1	1.8	1	0	2	II	0	1	1	6.46667	1
242	0	0	68	1	3	32.13	0	2	6.5	0	0	2	IIIC2	0	4	1	19.2333	1
245	0	0	63	0	1	45.45	0	2	2.5	1	0	2	IA	1	0	1	17.7667	1
246	0	2	49	0	1	32.26	0	2	4.1	1	0	2	IA	1	0	1	18.2333	1
247	0	0	59	7	2	25.67	0	1	1.8	1	0	2	IA	1	0	1	19.7	1
248	0	0	52	0	1	39.81	0	1	5.5	1	0	2	IA	1	0	1	13.8	1
249	0	0	55	0	2	34.16	0	2	4.3	1	0	2	IA	1	0	1	21.2667	1
250	4	0	65	0	1	22.32	0	1	1.5	1	0	2	IA	1	0	1	14.4333	1
252	0	0	59	0	2	34.62	0	1	1.2	1	0	2	IA	1	0	1	19.4	1
255	0	0	72	7	0	21.13	4	3	1.9	2	2.1	2	IVB	0	2	0	16.4667	1
260	0	2	50	5	0	29.13	0	1	0.3	1	0	2	IA	1	0	1	18.2333	1
262	1	0	63	1	3	34.63	1	3	0.2	1	0	2	IA	1	4	0	18.8333	1
265	5	1	57	0	1	34.38	0	1	1.7	1	0	2	IA	1	0	1	19.8	1
266	0	0	84	0	1	22.96	0	1	1.5	1	0	2	IA	1	0	0	18.2333	1
267	0	1	62	0	1	34.14	0	1	confined to polyp	1	0	2	IA	1	0	1	21.1	1
268	0	0	69	0	1	29.49	0	1	2.1	0	0	2	IA	1	0	1	17.2333	1
269	0	0	65	1	3	23.67	1	3	2.9	0	0	2	IIIC1	0	3	1	11.4	1
270	0	0	57	0	1	33.76	0	1	0.4	1	0	2	IA	1	0	1	20.0333	1
271	0	0	78	0	2	35.11	0	3	3.8	0	0	2	1A	0	1	1	19.5333	1
274	0	0	71	0	2	30.86	0	2	4.5	1	0	2	IB	0	1	1	14.9667	1
275	0	0	74	0	3	22.28	0	2	4.3	0	0	2	IIIC2	1	4	1	18.3333	1
277	0	0	52	7	3	20.59	5	3	3.5	0	0	1	IVB	0	3	2	18.8667	1
278	0	0	54	0	1	31.44	0	1	2.2	1	0	2	IA	1	0	1	15.1	1
280	0	0	65	0	3	20.56	0	3	7.5	1	0	2	II	0	2	1	18.6667	1
281	0	0	78	0	1	33.25	0	1	4.5	1	0	2	IB	1	4	1	7.53333	0
283	4	1	57	0	1	39.8	0	1	1.3	1	0	2	IA	1	0	1	17.7	1
285	0	0	58	0	0	27.92	0	2	2	0	0	2	IA	0	3	1	11.9	1
286	0	0	69	0	1	56.76	0	1	1	1	0	2	IA	1	0	1	13.3333	1
287		0	61	1	1	26.71	4	3	6	0	not reported	1	IVB	0	2		0.6	1
289	1	0	72	7	3	31.32	1	3	6.5	0	0	2	II	0	3	2	14.8333	1
290	1	0	42	0	2	49.05	0	2	6	1	0	2	IA	0	1	1	18.3	1
293	0	0	73	7	3	48	0	3	6.5	0	0	2	IIIA	1	0	1	16.4667	1
294	0	0	62	7	2	29.29	0	3	5	1	0	2	II	0	1	1	10.1333	1
296	0	1	60	0	1	41.75	0	2	3.2	1	0	2	IA	1	0	1	6.1	1
297	0	0	59	0	1	39.17	0	1	4	1	0	2	IB	1	0	1	10.9333	1
299	0	0	64	0	1	29.37	0	1	0	0	0	1	IVB	0	2	1	4.76667	1
300	0	0	64	0	1	40.35	5	3	3	1	0	2	IA	0	3	1	18.4333	1
301	0	0	54	0	1	35.61	0	2	4	0	0	2	IA	0	1	1	14.9	1
302		2															4.63333
303	0	1	40	0	1	23.06	0	1	2.5	1	0	2	IA	1	0	1	14.4667	1
304	0	0	62	7	1	40.5	2	3	11.5	0	1.2	2	IVB	0	2	2	13.3667	1
305	0	1	56	0	1	29.13	0	2	5.8	0	0	2	IIIC1	0	3	1	11.7667	1
306	0	0	79	4	3	32.83	6	3	2	0	0	2	IB	0	3	1	12.2	1
307	0	0	51	0	2	38.16	0	1	0.8	1	0	2	IA1	1	0	1	4.4	1
308	1	0	39	7	2	40.94	0	1	0	1	0	2	IA	1	0	1	10.7667	1
309	0	0	71	0	2	32.78	0	2	4	1	0	2	IA	1	0	1	14.7333	1
310	0	0	68	0	1	23.71	7	3	0.9	1	0	2	IA	1	0	1	13.1	1
311		0															15.4333
312	0	0	62	0	2	33.75	0	2	2	0	0	2	IB	0	1	1	0.733333	1
313	0	0	57	0	3	30.34	0	3	4.5	1	0	2	IB	1	4	1	1.43333	1
314	1	0	39	0	2	47.25	0	3	4.6	0	0	2	IA	1	4	1	14.2	1
315	0	0	43	0	1	44.1	0	1	2.2	1	0	2	IA1	1	0	1	14.3333	1
316		0	55	0	low		0	1	5.8								13.7333
317	0	0	69	1	3	31.34	1	3	1.8	1	0	2	IA	1	0	1	15.3	1
318	0	0	62	0	2	37.68	0	1	0.5	1	0	2	IA	1	0	1	14.8	1
319	0	0	72	0	1	26.44	0	2	2.2	0	0	2	IIIC1	0	3	1	12.6	1
320	0	0	64	0	1	25.76	0	1	1.6	1	0	2	IA	1	0	1	14.0333	1
321	0	0	43	5	1	59.69	0	1	2	1	0	2	IA	1	0	0	16.1	1
322		0															13.7
323	0	0	68	5	1	41.31	0	1	0.4	1	0	2	IA	1	0	1	11.5	1
324	0	0	72	2	3	32.26	2	3	2.1	1	0	2	IA	1	0	1	14.2333	1
325	0	0	72	0	1	29.85	0	1	1.7	1	0	2	IA	1	0	1	14.8667	1
326	0	2	49	0	1	38.5	0	1	2.5	1	0	2	IA	1	0	1	10.8667	1
327	0	0	62	0	1	30.06	0	1	3.5	1	0	2	IB	1	0	1	15.1	1
328	0	0	77	0	3	28.81	5	3	3.5	1	0	2	IB	0	1	1	2.43333	1
329	0	0	63	0	2	48.04	0	2	2.5	1	0	2	IA	1	0	1	14.8	1
330	0	0	60	1	1	31.4	1	3	0.7	1	0	2	IA	0	2	1	9.63333	1
331		0															12.4
332	0	0	67	0	1	42	0	1	0.3	1	0	2	IA	1	0	1	13	1
333	0	0	58	0	1	24.88	0	2	5.3	0	0	2	IB	0	1	1	11.8667	1
334	1	0	53	5	2	48.62	0	1	3.1	0	0	2	IA	1	0	1	13.3667	1
335	0	0	60	0	2	48.87	0	2	5.5	1	0	2	IA	1	0	1	14.8	1
336		2					2										14.4667
337		0															12.6667
338	0	0	56	0	1	42.94	0	1	3.4	1	0	2	IA	1	0	1	10.0667	1
339	0	0	67	7	2	24.24	0	1	2	1	0	2	IB	1	0	1	14.2	1
340	0	0	67	0	2	49.62	0	2	3.6	0	0	2	IB	0	1	1	13.2667	1
341	0	0	71	0	2	32.76	0	3	4.2	0	0	2	II	0	3	1	10.0667	1
342	0	0	61	0	1	37.37	0	1	1.5	1	0	2	II	0	1	1	12.2	1
343	0	0	68	0	1	26.86	0	1	3.8	1	0	2	IB	1	0	1	14.0667	1
344	0	0	59	0	1	39.61	0	1	2.5	1	0	2	IA	1	0	1	11.2	1
345		0															10.9
346	0	0	66	0	2	38.46	0	2	5	0	0	2	IB	0	1	1	9.13333	1
347	4	1	72	0	1	53.4	0	2	4	1	0	2	IB	0	1	1	4.16667	1
348		0															2.8
349		0															12.7
350	0	0	79	1	3	24.17	1	3	1	0	0	2	IIIC1	0	3	1	13.1	1
351	0	0	69	0	1	47.75	0	1	0.7	1	0.7	2	IVB	1	4	1	12.4333	1
352	0	0	55	0	2	27.32	0	2	1.9	1	0	2	IB	1	0	1	12.8333	1
353	0	0	59	0	1	27.28	0	1	1.9	1	0	2	IA	1	0	1	10.5333	1
354	0	0	85	0	2	26.05	0	2	3.5	1	0	2	IA	1	0	1	11.4667	1
355		2	56	7		23.02	OVCA										9.06667	1
356	0	0	41	0	1	42.68	0	2	4.2	1	0	2	IA	1	0	1	12.5333	1
357	0	0	80	0	2	34.37	0	2	2.9	2	0	2	IB	1	4	1	6.5	1
358	0	0	66	5	2	42.71	0	1	4.5	1	0	2	IIIA	0	3	2	10.7	1
359	0	0	54	0	2	29.62	7	2	5	1	0	2	IA	0	2	1	13.0333	1
360	0	1	68	1	3	33.85	1	3	1	1	0	2	IA	0	2	1	10.8	1
361	0	0	61	0	1	48.74	0	1	5.5	0	0	2	II	0	3	1	6.3	1
362	3	0	54	0	1	19.1	5	3	2.5	0	0	2	IIIC1	0	2	2	7.9	1
363	1	0	61	7	1	27.66	4	3	2.5	1	0	2	II	0	3	1	4.83333	1
364	0	0	75	0	2	31.48	0	2	6	2	0	2	IIIA	0	2	1	9.8	1
365	0	0	60	0	1	41.04	0	1	5	1	0	2	IA	1	0	1	2.9	1
366	0	0	61	0	1	32.97	0	1	2.5	1	0	2	IA	1	0	1	12.7	1
367		0															4.73333
368	0	0	69	7	1	23.96	0	1	1	1	0	2	IA	1	0	1	3.2	1
369	0	0	86	0	1	24.85	0	2	4	0	0	2	IB	1	0	1	8.53333	1
370	0	1	43	5	2	33.62	0	1	3.1	1	0	2	IA	1	0	1	6.76667	1
371	0	0	52	0	1	34.04	0	1	1.7	1	0	2	IA	1	0	1	9.6	1
372	0	0	55	0	3	45.96	0	3	1.2	0	0	2	IIIB	0	3	2	10	1
373		0															9.13333	1
374	0	2	67	0	1	45.3	0	1	2.9	1	0	2	IA	1	0	1	3.36667	1
375	0	0	44	4	3	30.59	5	3	5.5	1	0	2	II	0	3	1	10.6	1
376		0															10.2333	1
																	7.9
																	7.96667
																	5.56667
																	8.33333
																	7
																	10.4667
																	2.46667
																	6.33333
																	0.733333
																	9.3
																	7.6
																	1.9
																	10.5667
																	4.16667
																	7.66667
																	9.63333
																	1.16667
																	7
																	8.6
																	6.26667
																	0.466667
																	8.06667
																	9.6
																	7.43333
																	7.03333
																	4.1
																	7.43333
																	7.76667
																	7.46667
																	5.13333
																	6.46667
																	9.33333
																	4.66667
																	7.83333
																	6.56667
																	6.23333
																	8.6
																	7.66667
																	7.8
																	6.83333
																	4.36667
																	5.76667
																	8.23333
																	3.26667
																	1.43333
																	1.56667
																	5.2
																	5.1
																	5.16667
																	3.23333
																	7.63333
																	7.26667
																	6.83333
																	7.46667
																	4.4
																	7.63333
																	5.43333
																	1.2
																	4.93333
																	4.3
																	0.5
																	6.13333
																	3.4
																	4.63333
																	0.966667
																	1.6
																	2.66667
																	5.4
																	6.26667
																	3.93333
																	4.4
																	2.96667
																	1.56667
																	5.86667
																	6.33333
																	1.23333
																	1.56667
																	1.16667
																	1.76667
																	4.53333
																	4.26667
																	4.36667
																	5.13333
																	1.6
																	1.53333
																	3.16667
																	1.5
																	4.73333
																	4.46667
																	2.3
																	0.633333
																	3.73333
																	8
																	30
																	215
																	19
																	49
																	23
																	39
																	11
																	5
																	83
																	26
																	29
																	41
																	20
																	22
																	72
																	7
																	1
																	58
																	33
																	8
																	5
